# Supplementary material for: Meteorological and Nutrient Conditions Influence Microcystin Congeners in Freshwaters
Source: Toxins (Basel). 2019 Oct 26;11(11):620. doi: 10.3390/toxins11110620 (PMC6891300; doi:10.3390/toxins11110620)
Supplement: Supplementary file 1 [file toxins-11-00620-s001.zip]

Archive with 2 entries (2 files):
- toxins-619775 supplementary proofdone.docx
- toxins-619775 supplementary table S1.xlsx
