# Supplementary material for: Meteorological and Nutrient Conditions Influence Microcystin Congeners in Freshwaters
Source: Toxins (Basel). 2019 Oct 26;11(11):620. doi: 10.3390/toxins11110620 (PMC6891300; doi:10.3390/toxins11110620)
Supplement: Supplementary file 1 [file toxins-11-00620-s001.zip › toxins-619775 supplementary table S1.xlsx]

## Sheet: Table S1
Table S1. Summary of microcystin literature review.
Author	Site	Continent	Country	State/ Province/ District/ Region	Latitude	Longitude	Surface Area (ha)	Max depth (m)	Mean depth (m)	TP (µg/L)	TN (µg/L)	Depth of sample	Date of sampling	Frequency of sampling	MC congeners evaluated	Units	Analytical method	Water sample type
Addico et al. 2017	Brimsu	Africa	Ghana	Cape Coast	5.38	-1.28	278	7				1 L water samples at intake	March to Sept 2010	5 samples per visit	MC-LR, -LA, -RR, -YR, -LW, -LY	µg/L	HPLC-PDA	Drinking water reservoir
	Kwanyarko	Africa	Ghana	Agona	5.33	-0.5						1 L water samples at intake	March to Sept 2010	5 samples per visit	MC-LR, -LA, -RR, -YR, -LW, -LY	µg/L	HPLC-PDA	Drinking water reservoir
Almanza et al. 2016	Lo Galindo	South America	Chile	Concepción city	-36.8	-73.04	4.9	3		180	2403	Integrated (surface and bottom)	Dec 2012 - Mar 2014	Sampled every 15 days	MC-LR, -LA, -RR, -YR	µg/ L	HPLC DAD	Lake
Ame et al. 2010	Los Padres	South America	Argentina	Buenos Aires	-37.94	-57.74	216	5	2.4	34 (phosphate)	64 (nitrite)	Surface (up to 1 L)	Jul, Aug, Nov, Dec 2007	4--time sampling	MC-LR, -LA, -RR, -YR	µg/ L	HPLC/ESI-MS/MS	Lake
Ahn et al. 2017	Golden Gardens	North America	USA	Oregon	44.0932	-123.18							June to Dec 2011	3-time sampling	MC-LR, -LA, -RR, -YR	µg/ L	UHPLC-Q-TOF MS/MS	Pond
	Tenmile	North America	USA	Oregon	43.5706	-124.17	658	6.7	3	48	758		June to Dec 2011	3-time sampling	MC-LR, -LA, -RR, -YR	µg/ L	UHPLC-Q-TOF MS/MS	Lake
	Willow Creek	North America	USA	Oregon	45.3453	-119.54	38-50						June to Dec 2011	3-time sampling	MC-LR, -LA, -RR, -YR	µg/ L	UHPLC-Q-TOF MS/MS	Reservoir
	Clear	North America	USA	Washington	46.9306	-122.27							June to Dec 2011	3-time sampling	MC-LR, -LA, -RR, -YR	µg/ L	UHPLC-Q-TOF MS/MS	Lake
	Anderson	North America	USA	Washington	48.0169	-122.8							June to Dec 2011	3-time sampling	MC-LR, -LA, -RR, -YR	µg/ L	UHPLC-Q-TOF MS/MS	Lake
	Copco	North America	USA	California	41.9829	-122.32	400		23				June to Dec 2011	3-time sampling	MC-LR, -LA, -RR, -YR	µg/ L	UHPLC-Q-TOF MS/MS	Reservoir
	Iron Gate	North America	USA	California	41.9605	-122.43	410						June to Dec 2011	3-time sampling	MC-LR, -LA, -RR, -YR	µg/ L	UHPLC-Q-TOF MS/MS	Reservoir
Ballot et al. 2003	Lake Baringo	Africa	Kenya	Kenya Rift Valley	0.63	36.08	16800	8		975	2825	Surface (up to 1L)	June 2001 to May 2002	4-time sampling	MC-LR, -LA, -RR, YR. -LF, -LW	µg/ g DW	HPLC-PDA	Lake
Ballot et al. 2004	Bogoria	Africa	Kenya	Kenya Rift Valley	0.25	36.1	3400	10		14420	5754	Surface	June 2001 to Sept 2002	5-time sampling	MC-LR, -LA, -RR, YR. -LF, -LW	g/ DW	HPLC-PDA	Lake
	Nakuru	Africa	Kenya	Kenya Rift Valley	-0.366667	36.0833	4000	4.5	2.5	11463	11102	Surface	June 2001 to Sept 2002	5-time sampling	MC-LR, -LA, -RR, YR. -LF, -LW	g/ DW	HPLC-PDA	Lake
	Elmenteita	Africa	Kenya	Kenya Rift Valley	-0.45	36.25	2000	0.3 - 3.1		2470	7196	Surface	June 2001 to Sept 2002	5-time sampling	MC-LR, -LA, -RR, YR. -LF, -LW	g/ DW	HPLC-PDA	Lake
Ballot et al. 2005	Sonachi	Africa	Kenya	Kenya Rift Valley	-0.783333	36.25	18	5.3		2940	4037	Surface	June 2001 to June 2002		MC-LR, -LA, -RR, YR. -LF, -LW	g/ DW	HPLC-PDA	Lake
	Simbi	Africa	Kenya	Kenya Rift Valley	-0.366667	34.4667	29	23		4922	1824	Surface	June 2001 to June 2002		MC-LR, -LA, -RR, YR. -LF, -LW	g/ DW	HPLC-PDA	Lake
Ballot et al. 2014	Hartbeespoort Dam	Africa	South Africa	North West Province	-25.75	27.87	2000		9.6			Surface	April 2011	One-time sampling	MC-LR, -LA, -RR, -YR, -WR,-LY, -LF, -LW	µg/L	HPLC/ MS	Reservoir
B-C Monitoring	Cusheon	North America	Canada	British-Columbia	48.81	-123.47		3.5				At depth of intake	2011-2013		MC-LR, -LA, -RR, -LY	µg/ L		Drinking water reservoir
	St-Mary	North America	Canada	British-Columbia	48.89	-123.53		4.5				At depth of intake	2009, 2011, 2012		MC-LR, -LA, -RR, -LY	µg/ L		Drinking water reservoir
	Weston	North America	Canada	British-Columbia	48.78	-123.42		3.5				At depth of intake	2009 and 2001		MC-LR, -LA, -RR, -LY	µg/ L		Drinking water reservoir
Bogialli et al. 2013	Occhito Lake	Europe	Italy	Foggia	41.58	14.945	1300	70				At depth of intake	Feb 2009 to June 2011	Sample every 15 days	MC-LR, -LA, -RR, -YR, -LW, -LF, -LY, [D-Asp3]-RR, [D-Asp3]-LR	µg/L	LC/MS/MS	Drinking water reservoir
Dao et al. 2010	Tri An Reservoir	Asia	Vietnam	Dong Nai	11.1053	106.984	32300	27	8.4	90	994	Surface and 5–7 m deep depending on the site and time of sampling	August and September 2008	2-time sampling	MC-LR, -LA, -RR, -LY	g/ DW	HPLC-PDA	Reservoir
Eguzozie et al. 2016	Broadhurst Reservoir	Africa	Botswana	Gaborone	-24.65	25.91				1450		Surface (scum samples)	Nov 2014 to March 2015	Once per month	MC-LR, -LA, -RR, -YR, -LF	µg/ g DW	HPLC - MS/MS	Drinking water reservoir
Fortin et al. 2010	Champlain Missisquoi	North America	Canada	Quebec	45.04	-73.14		4.75		56	660	Integrated (littoral and pelagic)	2006 and 2007	Biweekly (mid-May to Oct)	MC-LR, -LA, -RR, -YR, -LW, -LF	µg/ L	HPLC/ESI-MS/MS	Lake
Gkelis et al. 2005	Vistonis	Europe	Greece	Eastern Macedonia and Thrace	41.0141	25.1257						Surface	May-Oct 1994, 1995, 1999, 2000		MC-LR, -LA, -RR, -YR, dm-LR, dm-RR	%	HPLC	Lake
	Kerkini	Europe	Greece	Central Macedonia	41.21	23.12	7500	35.5				Surface	May-Oct 1994, 1995, 1999, 2001		MC-LR, -LA, -RR, -YR, dm-LR, dm-RR	%	HPLC	Reservoir
	Mikri Prespa	Europe	Greece	Western Macedonia	40.77	21.1	5300	8.4	4.1	28		Surface	May-Oct 1994, 1995, 1999, 2002		MC-LR, -LA, -RR, -YR, dm-LR, dm-RR	%	HPLC	Lake
	Zazari	Europe	Greece	Western Macedonia	40.6291	21.5498						Surface	May-Oct 1994, 1995, 1999, 2003		MC-LR, -LA, -RR, -YR, dm-LR, dm-RR	%	HPLC	Lake
	Kastoria	Europe	Greece	Western Macedonia	40.515	21.3	2800	9.1	4.4	117	520	Surface	May-Oct 1994, 1995, 1999, 2004		MC-LR, -LA, -RR, -YR, dm-LR, dm-RR	%	HPLC	Lake
	Pamvotis	Europe	Greece	Epirus	39.67	20.83	1940	11	4.5	110		Surface	May-Oct 1994, 1995, 1999, 2005		MC-LR, -LA, -RR, -YR, dm-LR, dm-RR	%	HPLC	Lake
	Amvrakia	Europe	Greece	Western Greece	38.752	21.178	1360	40				Surface	May-Oct 1994, 1995, 1999, 2006		MC-LR, -LA, -RR, -YR, dm-LR, dm-RR	%	HPLC	Lake
Graham et al. 2010	Albert Lea	North America	USA	Minnesota	43.62	-93.31	933	1.8	1.1			Surface (nearshore site - 1 L grab)	August 7-11 2006	One-time sampling	MC-LR, -LA, -RR, -YR, -LF, -LW, -LY	µg/ L	LC/ESI-MS/MS	Lake
	Beeds	North America	USA	Iowa	42.77	-93.24	40	7.3	2.7	126	7000	Surface (nearshore site - 1 L grab)	August 7-11 2006	One-time sampling	MC-LR, -LA, -RR, -YR, -LF, -LW, -LY	µg/ L	LC/ESI-MS/MS	Lake
	Bilby Ranch	North America	USA	Missouri	40.35	-95.13	45	11	4.1			Surface (nearshore site - 1 L grab)	August 7-11 2006	One-time sampling	MC-LR, -LA, -RR, -YR, -LF, -LW, -LY	µg/ L	LC/ESI-MS/MS	Lake
	Binder	North America	USA	Iowa	38.6	-92.3	32	6		45	783	Surface (nearshore site - 1 L grab)	August 7-11 2006	One-time sampling	MC-LR, -LA, -RR, -YR, -LF, -LW, -LY	µg/ L	LC/ESI-MS/MS	Lake
	Budd	North America	USA	Minnesota	47.17	-95.17	90	7				Surface (nearshore site - 1 L grab)	August 7-11 2006	One-time sampling	MC-LR, -LA, -RR, -YR, -LF, -LW, -LY	µg/ L	LC/ESI-MS/MS	Lake
	Carter	North America	USA	Iowa	41.29	-95.92	127	8.5	2.4	200	2000	Surface (nearshore site - 1 L grab)	August 7-11 2006	One-time sampling	MC-LR, -LA, -RR, -YR, -LF, -LW, -LY	µg/ L	LC/ESI-MS/MS	Lake
	Clear	North America	USA	Iowa	38.05	-90.54	1467	5.8	2.9	90	2390	Surface (nearshore site - 1 L grab)	August 7-11 2006	One-time sampling	MC-LR, -LA, -RR, -YR, -LF, -LW, -LY	µg/ L	LC/ESI-MS/MS	Lake
	Clinton	North America	USA	Kansas	41.84	-90.24	2833		5.1	150	1250	Surface (nearshore site - 1 L grab)	August 7-11 2006	One-time sampling	MC-LR, -LA, -RR, -YR, -LF, -LW, -LY	µg/ L	LC/ESI-MS/MS	Lake
	Crystal	North America	USA	Iowa	42.24	-88.32	109	2.4	1.5	30	800	Surface (nearshore site - 1 L grab)	August 7-11 2006	One-time sampling	MC-LR, -LA, -RR, -YR, -LF, -LW, -LY	µg/ L	LC/ESI-MS/MS	Lake
	Elysian	North America	USA	Minnesota	44.18	-93.69	809	4	2			Surface (nearshore site - 1 L grab)	August 7-11 2006	One-time sampling	MC-LR, -LA, -RR, -YR, -LF, -LW, -LY	µg/ L	LC/ESI-MS/MS	Lake
	Loon	North America	USA	Minnesota	44.08	-93.52	275		7			Surface (nearshore site - 1 L grab)	August 7-11 2006	One-time sampling	MC-LR, -LA, -RR, -YR, -LF, -LW, -LY	µg/ L	LC/ESI-MS/MS	Lake
	Lura	North America	USA	Minnesota	43.88	-94.02	516	2.7	1.4			Surface (nearshore site - 1 L grab)	August 7-11 2006	One-time sampling	MC-LR, -LA, -RR, -YR, -LF, -LW, -LY	µg/ L	LC/ESI-MS/MS	Lake
	Miami	North America	USA	Kansas	41.12	-92.85	36	1.5				Surface (nearshore site - 1 L grab)	August 7-11 2006	One-time sampling	MC-LR, -LA, -RR, -YR, -LF, -LW, -LY	µg/ L	LC/ESI-MS/MS	Lake
	Mozingo	North America	USA	Missouri	40.36	-94.77	408	12	3.7			Surface (nearshore site - 1 L grab)	August 7-11 2006	One-time sampling	MC-LR, -LA, -RR, -YR, -LF, -LW, -LY	µg/ L	LC/ESI-MS/MS	Lake
	Okamanpeeda	North America	USA	Minnesota	43.5	-94.58	928	2	1.1	140	2000	Surface (nearshore site - 1 L grab)	August 7-11 2006	One-time sampling	MC-LR, -LA, -RR, -YR, -LF, -LW, -LY	µg/ L	LC/ESI-MS/MS	Lake
	Okoboji	North America	USA	Iowa	43.35	-95.16	746	6.7	3.1			Surface (nearshore site - 1 L grab)	August 7-11 2006	One-time sampling	MC-LR, -LA, -RR, -YR, -LF, -LW, -LY	µg/ L	LC/ESI-MS/MS	Lake
	Perry	North America	USA	Kansas	39.17	-95.45	4512	15	6.5	46	67	Surface (nearshore site - 1 L grab)	August 7-11 2006	One-time sampling	MC-LR, -LA, -RR, -YR, -LF, -LW, -LY	µg/ L	LC/ESI-MS/MS	Lake
	Prairie	North America	USA	Kansas	41.42	-92.92	17		2.4			Surface (nearshore site - 1 L grab)	August 7-11 2006	One-time sampling	MC-LR, -LA, -RR, -YR, -LF, -LW, -LY	µg/ L	LC/ESI-MS/MS	Lake
	Prairie Rose	North America	USA	Iowa	41.6	-95.22	83	8	3.1			Surface (nearshore site - 1 L grab)	August 7-11 2006	One-time sampling	MC-LR, -LA, -RR, -YR, -LF, -LW, -LY	µg/ L	LC/ESI-MS/MS	Lake
	Rock Creek	North America	USA	Iowa	41.24	-92.1	199	6	2.3			Surface (nearshore site - 1 L grab)	August 7-11 2006	One-time sampling	MC-LR, -LA, -RR, -YR, -LF, -LW, -LY	µg/ L	LC/ESI-MS/MS	Lake
	Sabetha	North America	USA	Kansas	39.91	-95.9	33		0.8			Surface (nearshore site - 1 L grab)	August 7-11 2006	One-time sampling	MC-LR, -LA, -RR, -YR, -LF, -LW, -LY	µg/ L	LC/ESI-MS/MS	Lake
	Spirit	North America	USA	Iowa	43.42	-95.1	2300	7.3				Surface (nearshore site - 1 L grab)	August 7-11 2006	One-time sampling	MC-LR, -LA, -RR, -YR, -LF, -LW, -LY	µg/ L	LC/ESI-MS/MS	Lake
	UpperGar	North America	USA	Iowa			15	1.5	1	115	1750	Surface (nearshore site - 1 L grab)	August 7-11 2006	One-time sampling	MC-LR, -LA, -RR, -YR, -LF, -LW, -LY	µg/ L	LC/ESI-MS/MS	Lake
Greer et al. 2016	Albano Lake	Europe	Italy	Lazio	41.75	12.67	29300	175		41	427		2012 and 2013		MC-LR, -LA, -RR, -YR, -LY, -LF	µg/ L	UPLC/MS/MS	Lake
	Boyne	Europe	Ireland	Leinster	53.72	-6.24							2012 and 2013		MC-LR, -LA, -RR, -YR, -LY, -LF	µg/ L	UPLC/MS/MS	River
	Canet Lagoon	Europe	France		42.71	3.01							2013		MC-LR, -LA, -RR, -YR, -LY, -LF	µg/ L	UPLC/MS/MS	Lagoon
	Fiastrone	Europe	Italy	Marche	43.16	13.24	200	87					2012 and 2013		MC-LR, -LA, -RR, -YR, -LY, -LF	µg/ L	UPLC/MS/MS	Reservoir
	Kellersee	Europe	Germany	Schleswig Holstein	54.17	10.59	560	27		215			2013		MC-LR, -LA, -RR, -YR, -LY, -LF	µg/ L	UPLC/MS/MS	Lake
	Kiel Inner	Europe	Germany	Schleswig Holstein	54.33	10.13							2013		MC-LR, -LA, -RR, -YR, -LY, -LF	µg/ L	UPLC/MS/MS	Lake
	Mondoney	Europe	France										2013		MC-LR, -LA, -RR, -YR, -LY, -LF	µg/ L	UPLC/MS/MS	River
	Mezzocammino	Europe	Italy		41.81	12.42							2013		MC-LR, -LA, -RR, -YR, -LY, -LF	µg/ L	UPLC/MS/MS	River
	Neukirchener	Europe	Germany	Schwalm-Eder	53.92	11.95							2013		MC-LR, -LA, -RR, -YR, -LY, -LF	µg/ L	UPLC/MS/MS	Lake
	Orther	Europe	Germany		54.44	11.07							2013		MC-LR, -LA, -RR, -YR, -LY, -LF	µg/ L	UPLC/MS/MS	Lake
	Sapanca	Europe	Turkey		40.72	30.25	4500	52					2012, 2013 and 2014		MC-LR, -LA, -RR, -YR, -LY, -LF	µg/ L	UPLC/MS/MS	Lake
	Schwentine	Europe	Germany	Schleswig Holstein	54.33	10.19							2013		MC-LR, -LA, -RR, -YR, -LY, -LF	µg/ L	UPLC/MS/MS	Lake
	Selente	Europe	Germany		54.31	10.45	2240	34					2013		MC-LR, -LA, -RR, -YR, -LY, -LF	µg/ L	UPLC/MS/MS	Lake
	Sola Station	Europe	France		42.48	3.13							2012		MC-LR, -LA, -RR, -YR, -LY, -LF	µg/ L	UPLC/MS/MS	Lagoon
Gurbuz et al. 2016	Egirdir	Europe	Turkey	Turkish Lakeland	38.06	30.87	48200	13.5	8.5	900		Surface	2010	Monthly	MC-LR, -LA, -RR, -YR, -LY, -LW, -LF	µg/ L	HPLC-PDA	Lake
Kaloudis et al. 2013	Marathonas	Europe	Greece	Attica	38.06	30.8661	240	16				Surface	Jul 2007 - Dec 2010		MC-LR, -LA, -RR, -YR	µg/ L	LC-ESI-MS/MS	Lake
Kotut et al. 2010	Nakuru pond	Africa	Kenya	Nakuru	-0.36	36.1	0.7	1		11463	11102	Surface	2001 and 2006	Snapshot sampling (Nov & Feb in 2001, and May, Mar, Feb, Aug in 2006)	MC-LR, -LA, -RR, -YR, -LF, -LW	µg/ L	HPLC-PDA	Lake
Krienitz et al. 2002	Gulf Nyanza (Lake Victoria)	Africa	Kenya		-0.24	34.58		68	6	1900	21500	Surface and at depth of 20 cm, collected at shore	2001	1 time sampling	MC-LR, -LA, -RR, -YR, -LF, -LW	µg/ g DW	HPLC-PDA MALDI-TOF	Lake
Krienitz et al. 2013	Naivasha	Africa	Kenya	Nakuru	-0.76	36.29	12500	6		70-200		Surface (10 cm below surface)	2001-2013	21 different dates at irregular intervals	MC-LR, -LA, -RR, -YR, -[Asp3]-LR, -[Asp3]-RR, -LW, -LF	µg/ L	HPLC-PDA	Lake
Krüger et al. 2009	Senftenberg	Europe	Germany	Bradenburg	51.5	14.02	1300	28				Surface	2005 & 2006	One-time sampling	MC-LR, -LA, -RR, -YR, -LF, -LW	µg/ g DW	LC-MS and LC-MS/MS	Lake
	Brautzen	Europe	Germany	Brautzen	51.21	14.45	533	13.5	7.4	100		Surface	2008	One-time sampling	MC-LR, -LA, -RR, -YR, -LF, -LW	µg/ g DW	LC-MS and LC-MS/MS	Reservoir
Le Blanc et al. 2008	Constance	North America	Canada	Ontario	47.43	-79.68		3		31	600		June 14 2006	One-time sampling	MC-LR, -LA, -RR, -YR	µg/ L		Lake
Loftin et al. 2016	NLA06608-0036	North America	USA	Illinois	37.4774	-88.3274	12.0276	5		8	178	Integrated photic zone samples	2007	One-time sampling	MC-LR, -LA, -RR, -YR, -LF, -LW, -LY	µg/ L	LC/MS/MS	Reservoir
	NLA06608-0064	North America	USA	Montana	48.8941	-112.168	25.2078	2.5		2047	3366	Integrated photic zone samples	2007	One-time sampling	MC-LR, -LA, -RR, -YR, -LF, -LW, -LY	µg/ L	LC/MS/MS	Lake
	NLA06608-0072	North America	USA	Texas	32.2377	-98.4052	9.12708	5.7		174	1724	Integrated photic zone samples	2007	One-time sampling	MC-LR, -LA, -RR, -YR, -LF, -LW, -LY	µg/ L	LC/MS/MS	Reservoir
	NLA06608-0161	North America	USA	Florida	28.1024	-82.7211	1013	3.8		30	1069	Integrated photic zone samples	2007	One-time sampling	MC-LR, -LA, -RR, -YR, -LF, -LW, -LY	µg/ L	LC/MS/MS	Lake
	NLA06608-0191	North America	USA	North Carolina	35.1678	-83.6671	640.032	44		1.5315	48	Integrated photic zone samples	2007	One-time sampling	MC-LR, -LA, -RR, -YR, -LF, -LW, -LY	µg/ L	LC/MS/MS	Reservoir
	NLA06608-0609	North America	USA	Florida	28.0613	-82.2773	339	3.9		239	3334	Integrated photic zone samples	2007	One-time sampling	MC-LR, -LA, -RR, -YR, -LF, -LW, -LY	µg/ L	LC/MS/MS	Lake
	NLA06608-0762	North America	USA	North Dakota	47.6149	-100.827	35	3.5		264	3940	Integrated photic zone samples	2007	One-time sampling	MC-LR, -LA, -RR, -YR, -LF, -LW, -LY	µg/ L	LC/MS/MS	Lake
	NLA06608-0847	North America	USA	Ohio	40.5282	-84.4969	5114	2.2		395	3572	Integrated photic zone samples	2007	One-time sampling	MC-LR, -LA, -RR, -YR, -LF, -LW, -LY	µg/ L	LC/MS/MS	Reservoir
	NLA06608-0860	North America	USA	Iowa	41.7756	-91.5846	1241.45	9.1		222	6672	Integrated photic zone samples	2007	One-time sampling	MC-LR, -LA, -RR, -YR, -LF, -LW, -LY	µg/ L	LC/MS/MS	Reservoir
	NLA06608-0914	North America	USA	Maine	44.7666	-67.6993	83.4466	10.7		10	171	Integrated photic zone samples	2007	One-time sampling	MC-LR, -LA, -RR, -YR, -LF, -LW, -LY	µg/ L	LC/MS/MS	Lake
	NLA06608-0924	North America	USA	Nebraska	42.5326	-100.591	13.0009	1.4		447	14400	Integrated photic zone samples	2007	One-time sampling	MC-LR, -LA, -RR, -YR, -LF, -LW, -LY	µg/ L	LC/MS/MS	Lake
	NLA06608-1091	North America	USA	North Dakota	46.6455	-99.5662	1623.51	4.3		90	2503	Integrated photic zone samples	2007	One-time sampling	MC-LR, -LA, -RR, -YR, -LF, -LW, -LY	µg/ L	LC/MS/MS	Lake
	NLA06608-1107	North America	USA	South Dakota	45.8906	-99.0393	58.9978	1		733	7750	Integrated photic zone samples	2007	One-time sampling	MC-LR, -LA, -RR, -YR, -LF, -LW, -LY	µg/ L	LC/MS/MS	Lake
	NLA06608-1147	North America	USA	Colorado	40.4841	-104.901	57.8471	9.8		775	1414	Integrated photic zone samples	2007	One-time sampling	MC-LR, -LA, -RR, -YR, -LF, -LW, -LY	µg/ L	LC/MS/MS	Reservoir
	NLA06608-1151	North America	USA	Arizona	34.0332	-109.437	56.8457	3.7		129	648	Integrated photic zone samples	2007	One-time sampling	MC-LR, -LA, -RR, -YR, -LF, -LW, -LY	µg/ L	LC/MS/MS	Reservoir
	NLA06608-1162	North America	USA	Michigan	44.4308	-83.9205	105.583	15		8	541	Integrated photic zone samples	2007	One-time sampling	MC-LR, -LA, -RR, -YR, -LF, -LW, -LY	µg/ L	LC/MS/MS	Lake
	NLA06608-1303	North America	USA	Minnesota	44.2312	-93.529	349.816	2.8		817	2338	Integrated photic zone samples	2007	One-time sampling	MC-LR, -LA, -RR, -YR, -LF, -LW, -LY	µg/ L	LC/MS/MS	Lake
	NLA06608-1446	North America	USA	Oregon	43.7963	-122.018	27.7298	3.6		2.21098	228	Integrated photic zone samples	2007	One-time sampling	MC-LR, -LA, -RR, -YR, -LF, -LW, -LY	µg/ L	LC/MS/MS	Lake
	NLA06608-1488	North America	USA	Oklahoma	34.7343	-99.6953	12.9992	1.7		160	3409	Integrated photic zone samples	2007	One-time sampling	MC-LR, -LA, -RR, -YR, -LF, -LW, -LY	µg/ L	LC/MS/MS	Reservoir
	NLA06608-1515	North America	USA	Michigan	42.4783	-86.0668	38.0113	1.8		33	845	Integrated photic zone samples	2007	One-time sampling	MC-LR, -LA, -RR, -YR, -LF, -LW, -LY	µg/ L	LC/MS/MS	Lake
	NLA06608-2039	North America	USA	Iowa	43.1041	-94.8985	83.4518	1.5		277	4691	Integrated photic zone samples	2007	One-time sampling	MC-LR, -LA, -RR, -YR, -LF, -LW, -LY	µg/ L	LC/MS/MS	Lake
	NLA06608-2823	North America	USA	Louisiana	31.2935	-92.7414	652.321	6.5		31	751	Integrated photic zone samples	2007	One-time sampling	MC-LR, -LA, -RR, -YR, -LF, -LW, -LY	µg/ L	LC/MS/MS	Reservoir
	NLA06608-ELS:1C2-032	North America	USA	New Hampshire	43.2964	-71.4281	12.5728	5.4		11	264	Integrated photic zone samples	2007	One-time sampling	MC-LR, -LA, -RR, -YR, -LF, -LW, -LY	µg/ L	LC/MS/MS	Lake
	NLA06608-ELS:1D1-035	North America	USA	Massachusetts	41.8482	-70.6177	81.2851	3.6		23	444	Integrated photic zone samples	2007	One-time sampling	MC-LR, -LA, -RR, -YR, -LF, -LW, -LY	µg/ L	LC/MS/MS	Lake
	NLA06608-ELS:2B2-008	North America	USA	Michigan	46.9949	-88.7592	6.23283	14		8	299	Integrated photic zone samples	2007	One-time sampling	MC-LR, -LA, -RR, -YR, -LF, -LW, -LY	µg/ L	LC/MS/MS	Lake
	NLA06608-NV:2	North America	USA	Nevada	40.5929	-115.394	4.37988	3.7		11	124	Integrated photic zone samples	2007	One-time sampling	MC-LR, -LA, -RR, -YR, -LF, -LW, -LY	µg/ L	LC/MS/MS	Lake
	NLA06608-R784	North America	USA	Nebraska	42.4584	-103.116	617.287	4.5		31	789	Integrated photic zone samples	2007	One-time sampling	MC-LR, -LA, -RR, -YR, -LF, -LW, -LY	µg/ L	LC/MS/MS	Reservoir
Monchamp et al. 2014	Waterloo	North America	Canada	Quebec	45.33	-72.52	147	4.8	2.7	69	1109	Integrated	May to October 2010	Monthly or fortnightly	MC -LR, -LA, -RR, -YR, -LR,-WR, -LY, -LW, -LF	µg/ L	HPLC-PDA	Lake
	Bromont	North America	Canada	Quebec	45.27	-72.67	46	7.5	4	30	483	Integrated	May to October 2010	Monthly or fortnightly	MC -LR, -LA, -RR, -YR, -LR,-WR, -LY, -LW, -LF	µg/ L	HPLC-PDA	Lake
	Petit lac St. François	North America	Canada	Quebec	45.54	-72.04	87	1.8	1.1	230	1326	Integrated	May to October 2010	Monthly or fortnightly	MC -LR, -LA, -RR, -YR, -LR,-WR, -LY, -LW, -LF	µg/ L	HPLC-PDA	Lake
Pavlova et al. 2015	Bistritsa	Europe	Bulgaria	Sofia	42.6	23.41				50	3530	Surface (1.5 L from 0-20 cm)	Jul-Oct 2012-2014	One or twice per year (2012-2014)	MC-LR, -LA, -RR, -YR	µg/ L	HPLC-DAD	Reservoir
	Dourankoulak	Europe	Bulgaria	Dobrich	42.72	28.52				260	4383.33	Surface (1.5 L from 0-20 cm)	Jul-Sept 2012-2013	Once or twice per year (2012 & 2013)	MC-LR, -LA, -RR, -YR	µg/ L	HPLC-DAD	Lake
	Momin Brod	Europe	Bulgaria	Montana	43.83	23.24				7	5320	Surface (1.5 L from 0-20 cm)	Aug-Oct 2012-2013	Once per year (2012 & 2013)	MC-LR, -LA, -RR, -YR	µg/ L	HPLC-DAD	Lake
	Pchelina	Europe	Bulgaria	Razgrad	42.52	22.85				96	4986	Surface (1.5 L from 0-20 cm)	Jul-Oct 2012-2013	Once or twice per year (2012 & 2013)	MC-LR, -LA, -RR, -YR	µg/ L	HPLC-DAD	Reservoir
	Stoudena	Europe	Bulgaria	Kaskovo	42.55	23.13				26	4666	Surface (1.5 L from 0-20 cm)	Jul-Oct 2012-2014	One or twice per year (2012-2014)	MC-LR, -LA, -RR, -YR	µg/ L	HPLC-DAD	Reservoir
Pekar et al. 2015	Mälaren	Europe	Sweden		59.5	17.2	114000	64	13			Depth of intake	July 2013		MC-LR, -LA, -RR, -YR, -LF, -LW, -LY, -WR	µg/L	UPLC-MS/MS	Drinking water
	Ülmiste	Europe	Estonia	Tallinn	59.4	24.77	9436	4.2	2.5			Depth of intake	July 2014		MC-LR, -LA, -RR, -YR, -LF, -LW, -LY, -WR	µg/L	UPLC-MS/MS	Drinking water
	Langasjön	Europe	Sweden		56.24	14.85						Depth of intake	August 2013		MC-LR, -LA, -RR, -YR, -LF, -LW, -LY, -WR	µg/L	UPLC-MS/MS	Drinking water
	Vombsjon	Europe	Sweden	Scania	55.68	13.6	1200	16	6.6			Depth of intake	June 2012		MC-LR, -LA, -RR, -YR, -LF, -LW, -LY, -WR	µg/L	UPLC-MS/MS	Drinking water
	Immeln	Europe	Sweden	Skane	56.27	14.33						Depth of intake	Nov 2012		MC-LR, -LA, -RR, -YR, -LF, -LW, -LY, -WR	µg/L	UPLC-MS/MS	Drinking water
	Sydvatten	Europe	Sweden									Depth of intake	July 2013		MC-LR, -LA, -RR, -YR, -LF, -LW, -LY, -WR	µg/L	UPLC-MS/MS	Drinking water
Scott 1991	Grooddraai	Africa	South Africa	Transvaal								Surface scums	May, Nov, Aug 1988	1-2 time sampling	MC-LR, -LA, -YR, -FR, -YA, -Laba	µg/ g DW	HPLC	Reservoir
	Vaal	Africa	South Africa	Transvaal								Surface scums	May, Nov, Aug 1988	1-2 time sampling	MC-LR, -LA, -YR, -FR, -YA, -Laba	µg/ g DW	HPLC	Reservoir
	Bloemhof	Africa	South Africa	Transvaal								Surface scums	May, Nov, Aug 1988	1-2 time sampling	MC-LR, -LA, -YR, -FR, -YA, -Laba	µg/ g DW	HPLC	Reservoir
	Schoonspruit	Africa	South Africa	Transvaal								Surface scums	May, Nov, Aug 1988	1-2 time sampling	MC-LR, -LA, -YR, -FR, -YA, -Laba	µg/ g DW	HPLC	Reservoir
	Inanda	Africa	South Africa	Natal								Surface scums	May, Nov, Aug 1988	1-2 time sampling	MC-LR, -LA, -YR, -FR, -YA, -Laba	µg/ g DW	HPLC	Reservoir
	Shongweni	Africa	South Africa	Natal								Surface scums	May, Nov, Aug 1988	1-2 time sampling	MC-LR, -LA, -YR, -FR, -YA, -Laba	µg/ g DW	HPLC	Reservoir
	Umgeni Weir	Africa	South Africa	Natal								Surface scums	May, Nov, Aug 1988	1-2 time sampling	MC-LR, -LA, -YR, -FR, -YA, -Laba	µg/ g DW	HPLC	Reservoir
Sulcius et al. 2015	Curonian	Euroasia	Russia	Kaliningrad oblast	55.02	20.89	158400	5.8	3.8	87-269	940-3215	Surface	August 2013	One-time sampling	MC-LR, -LA, -RR, -YR, -LY, -LW, -LF, -VR	µg/ L	LC/MS/MS	Lagoon
Triantis et al. 2010	Kastoria	Europe	Greece	Macedonia	40.52	21.26	2800			69	149	Surface		One-time sampling (one water sample)	MC-LR, -LA, -RR, -YR	µg/ L	HPLC/PDA and LC/MS/MS	Lake
	Marathonas	Europe	Greece	Attica	38.17	23.9	245	54				Surface		One-time sampling (mean of 7 water samples)	MC-LR, -LA, -RR, -YR	µg/ L	HPLC/PDA and LC/MS/MS	Lake
Watanabe et al. 1992	Kasumigaura	Asia	Japan	Ibaraki	36.0403	140.394	16770	7.3	4	75	1095	Surface using plankton net	Jul, Aug, Sept, Oct 1990		MC-LR, -LA, -RR, -YR	%	Ion-exchange chromatography	Lake
Willen et al. 2011	Abaya	Africa	Ethiopia	SNNPR	6.4	37.85	116200	13	7.1	237	193 (TKN)	Surface (duplicate, integrated samples from upper meter in pelagic zone)	2006-12-01	One-time sampling	MC-LR, -LA, -RR, -YR, -LY, -LF	µg/ L	HPLC/PDA and LC/MS/MS	Lake
	Awassa	Africa	Ethiopia	SNNPR	7.03	38.42	8800	22	11	34	1440	Surface (duplicate, integrated samples from upper meter in pelagic zone)	2006-12-01	One-time sampling	MC-LR, -LA, -RR, -YR, -LY, -LF	µg/ L	HPLC/PDA and LC/MS/MS	Lake
	Chamo	Africa	Ethiopia	SNNPR	5.82	37.57	55100	20	13	182	1600	Surface (duplicate, integrated samples from upper meter in pelagic zone)	2006-12-01	One-time sampling	MC-LR, -LA, -RR, -YR, -LY, -LF	µg/ L	HPLC/PDA and LC/MS/MS	Lake
	Chitu	Africa	Ethiopia	SNNPR	7.53	38.53	80	21		2190		Surface (duplicate, integrated samples from upper meter in pelagic zone)	2006-12-01	One-time sampling	MC-LR, -LA, -RR, -YR, -LY, -LF	µg/ L	HPLC/PDA and LC/MS/MS	Lake
	Koka	Africa	Ethiopia	Oromia	8.4	39.09	20000			69	1320	Surface (duplicate, integrated samples from upper meter in pelagic zone)	2006-12-01	One-time sampling	MC-LR, -LA, -RR, -YR, -LY, -LF	µg/ L	HPLC/PDA and LC/MS/MS	Lake
	Langano	Africa	Ethiopia	SNNPR	7.59	38.76	24100	48	17	99		Surface (duplicate, integrated samples from upper meter in pelagic zone)	2006-12-01	One-time sampling	MC-LR, -LA, -RR, -YR, -LY, -LF	µg/ L	HPLC/PDA and LC/MS/MS	Lake
	Ziway	Africa	Ethiopia	Oromia	8.01	38.84	43400	7	2.5	224		Surface (duplicate, integrated samples from upper meter in pelagic zone)	2006-12-01	One-time sampling	MC-LR, -LA, -RR, -YR, -LY, -LF	µg/ L	HPLC/PDA and LC/MS/MS	Lake
Wood et al. 2006	Rotoiti	New Zealand	South Island	Tasman	-41.82	172.84	3348	120	31.53	24	338	Surface	Nov 14 2003 - May 2 2004	Weekly during sampling period	MC-LR, -LA, -RR, -YR, -RA, -FR, -WR, -LF, -LY, -LW	µg/ L	LC-MS/MS	Lake
Xie et al. 2011	Bear	North America	USA	Michigan	43	-86	166	3.66	2.14	59		Pelagic samples: Integrated epilimnetic 1 m samples/ Beach samples: 0.5 m depth	August 24 2006	Every two weeks from July to August	MC-LR, -LA, -RR, -YR	µg/ L	HPLC/ MS	Lake
	Muskegon	North America	USA	Michigan	43.2324	-86.29	1660	23	7.1	48		Pelagic samples: Integrated epilimnetic 1 m samples/ Beach samples: 0.5 m depth	August 24 2006	Every two weeks from July to August	MC-LR, -LA, -RR, -YR	µg/ L	HPLC/ MS	Lake
Xie et al. 2012	Mona	North America	USA	Michigan	43.17	-86.25	265	8.3	6.1	61	1290	Pelagic samples: Integrated epilimnetic 1 m samples/ Beach samples: 0.5 m depth	July and August 2006	Twice per month	MC-LR, -LA, -RR, -YR	µg/ L	HPLC/ MS	Lake
	Spring	North America	USA	Michigan	43.08	-86.2	525	13	6	30	1140	Pelagic samples: Integrated epilimnetic 1 m samples/ Beach samples: 0.5 m depth	July and August 2006	Twice per month	MC-LR, -LA, -RR, -YR	µg/ L	HPLC/ MS	Lake
Xu et al. 2008	Eastern China	Asia	China		35.86	104.2									MC-LR, -LA, -RR, -YR, -LY, -LW, -LF	µg/ L	UPLC-ESI-MS / MS	Lake
	Mei Town	Asia	China	Guangdong								Surface			MC-LR, -LA, -RR, -YR, -LY, -LW, -LF	µg/ L	UPLC-ESI-MS / MS	Lake
	Ningbo	Asia	China	Zhejiang	29.87	121.54									MC-LR, -LA, -RR, -YR, -LY, -LW, -LF	µg/ L	UPLC-ESI-MS / MS	Lake
Zastepa	LOW - Big Stone Bay	North America	Canada	Ontario	48.77	-94.32		23		18					MC-LR, -LA, -RR, -YR, -WR, -LY, -LW, -LF	µg/ L	HPLC-PDA	Lake
	LOW - Hay Island Bay	North America	Canada	Ontario	44.89	-80.97		13		38					MC-LR, -LA, -RR, -YR, -WR, -LY, -LW, -LF	µg/ L	HPLC-PDA	Lake
	LOW - Rat Portage Bay	North America	Canada	Ontario	49.7	-94.6		23		20					MC-LR, -LA, -RR, -YR, -WR, -LY, -LW, -LF	µg/ L	HPLC-PDA	Lake
	Breton	North America	Canada	Ontario				3	2	10-13	360				MC-LR, -LA, -RR, -YR, -WR, -LY, -LW, -LF	µg/ L	HPLC-PDA	Lake
	Des Loups	North America	Canada	Quebec	45.69	-76.21		8		7-32					MC-LR, -LA, -RR, -YR, -WR, -LY, -LW, -LF	µg/ L	HPLC-PDA	Lake
	Gauvreau	North America	Canada	Quebec	46.38	-79		24		18-36					MC-LR, -LA, -RR, -YR, -WR, -LY, -LW, -LF	µg/ L	HPLC-PDA	Lake
	Kingsmere	North America	Canada	Quebec	45.49	-75.84				8-14					MC-LR, -LA, -RR, -YR, -WR, -LY, -LW, -LF	µg/ L	HPLC-PDA	Lake
	Lakeland	North America	Canada	Ontario						14-59					MC-LR, -LA, -RR, -YR, -WR, -LY, -LW, -LF	µg/ L	HPLC-PDA	Lake
	La Loutre	North America	Canada	Quebec	46.6	-73.36		4.5	2.4	11-19					MC-LR, -LA, -RR, -YR, -WR, -LY, -LW, -LF	µg/ L	HPLC-PDA	Lake
	La Peche	North America	Canada	Quebec	45.63	-76.19		9		5-17					MC-LR, -LA, -RR, -YR, -WR, -LY, -LW, -LF	µg/ L	HPLC-PDA	Lake
	Meech	North America	Canada	Quebec	45.54	-75.9		20		5-12					MC-LR, -LA, -RR, -YR, -WR, -LY, -LW, -LF	µg/ L	HPLC-PDA	Lake
	Philippe	North America	Canada	Quebec	45.6	-76		15		6-16					MC-LR, -LA, -RR, -YR, -WR, -LY, -LW, -LF	µg/ L	HPLC-PDA	Lake
	Simcoe	North America	Canada	Ontario	43.42	-95.1	72500	15		17					MC-LR, -LA, -RR, -YR, -WR, -LY, -LW, -LF	µg/ L	HPLC-PDA	Lake
Zhang et al. 2014	Poyang	Asia	China	Jiangxi	28.07	120.82	305000	23	8	43	1030	Integrated	July 6 - 18 2012		MC -LR, -LA, -RR, -YR, -LF, -LW	µg/ L	UPLC-MS/MS	Lake
